# Supplementary material for: Socioeconomic Status and the Gut Microbiome: A TwinsUK Cohort Study
Source: Microorganisms. 2019 Jan 11;7(1):17. doi: 10.3390/microorganisms7010017 (PMC6351927; doi:10.3390/microorganisms7010017)
Supplement: Supplementary file 1 [file microorganisms-07-00017-s001.zip]

Archive with 5 entries (5 files):
- Additional File 2.pdf
- Additional File 3.pdf
- Additional File 4.pdf
- Additional File 5.pdf
- Additional_file_1_supptables.docx
